# Supplementary material for: Survival outcomes and prognostic factors in children and adults with medulloblastoma from a Latin America country: A retrospective cohort
Source: PLoS One. 2025 Oct 27;20(10):e0333611. doi: 10.1371/journal.pone.0333611 (PMC12558496; doi:10.1371/journal.pone.0333611)
Supplement: S1 File — (XLSX) [file pone.0333611.s001.xlsx]

## Sheet: BASE MEDULOBLASTOMA FINAL (2)
No	Sex	Diagnosis	Age	T	M	Mset	Pathology	Histology subtype	Location	4th ventricle	ECOG	Hydrocephaly	VP shunt	Risk	Surgery	Free margins	Residual size	RT	RT date	ConcurrenteQT	QT	Chemo subytpe	Dosis_IT	Status Recurrence	Event free survival date	DFS months	Local recurrence	Distant recurrence	OS state	OS months
1	0	2006	20	2	0	0	0	4	1	1	1	1	1	0	2006	1	#NULL!	1	2006	0	1	2	#NULL!	1	2017	133	1	0	0	134
2	1	2009	22	#NULL!	0	0	0	0	#NULL!	#NULL!	1	0	0	0	2014	1	#NULL!	1	2014	0	1	6	#NULL!	0	2016	27	0	0	0	100
3	1	2013	34	2	0	0	0	4	0	0	2	1	1	0	2013	1	#NULL!	1	2013	0	1	1	#NULL!	1	2016	42	1	0	0	48
4	0	2013	18	2	2	1	1	1	0	0	1	1	1	1	2013	0	2.7	1	2013	0	1	1	#NULL!	0	2016	39	0	0	0	44
5	0	2013	19	#NULL!	#NULL!	#NULL!	0	4	#NULL!	#NULL!	1	1	0	1	2013	0	7	1	2013	1	1	1	#NULL!	0	2017	43	0	0	0	44
6	0	2014	18	#NULL!	0	0	0	4	1	0	1	1	1	1	2014	0	5	1	2014	0	1	1	#NULL!	0	2017	29	0	0	0	31
7	1	2015	27	2	0	0	1	1	1	0	1	0	0	0	2015	1	#NULL!	1	2015	1	1	28	#NULL!	0	2017	25	0	0	0	26
8	0	2015	15	#NULL!	0	0	1	1	1	0	1	0	0	0	2014	1	#NULL!	1	2016	0	1	5	#NULL!	1	2017	31	1	0	0	19
9	0	2015	18	2	0	0	1	1	1	0	1	1	0	0	2015	1	#NULL!	1	2016	1	1	28	#NULL!	1	2017	15	0	1	0	17
10	0	2016	15	2	0	0	0	4	1	0	1	1	0	0	2016	1	#NULL!	1	2016	0	1	1	#NULL!	0	2017	11	0	0	0	14
11	0	2016	21	1	0	0	0	4	1	0	1	1	1	1	2016	0	2	1	2016	1	1	28	#NULL!	0	2017	12	0	0	0	14
12	0	2016	23	#NULL!	#NULL!	#NULL!	1	1	#NULL!	#NULL!	1	1	1	0	2016	1	#NULL!	1	2016	1	1	28	#NULL!	1	2017	8	1	1	0	10
13	1	2009	9	2	0	0	1	1	1	0	1	0	0	1	2009	0	5.5	1	2009	0	1	8	#NULL!	0	2016	90	0	0	0	91
14	1		28	#NULL!	0	0	0	4	1	1	2	0	0	1		0	5.5	0		0	0	#NULL!	#NULL!	0		12	0	0	1	9
15	0		6	2	0	0	1	1	0	0	1	1	1	0		1	#NULL!	0		0	0	#NULL!	#NULL!	0		1	0	0	0	90
16	0		24	1	0	0	0	4	1	0	2	1	1	1		0	2	1		0	0	#NULL!	#NULL!	1		19	1	0	1	19
17	0	2009	19	#NULL!	0	0	0	4	1	0	2	1	1	1	2009	0	1.7	1	2010	0	1	9	#NULL!	0	2012	33	0	0	0	90
18	0	2009	11	2	0	0	2	3	1	0	1	1	1	1	2009	0	1.5	1	2010	0	1	8	#NULL!	0	2015	66	0	0	1	66
19	1	2010	6	2	0	0	0	4	1	1	3	1	1	0	2010	1	#NULL!	1	2010	0	1	4	#NULL!	0	2014	60	0	0	1	59
20	0		38	2	0	0	1	1	1	0	1	1	1	1		0	#NULL!	0		0	0	#NULL!	#NULL!	0		1	0	0	1	1
21	1		9	2	0	0	2	3	1	0	3	1	1	1		0	2.5	1		0	0	#NULL!	#NULL!	0		4	0	0	0	84
22	0	2010	11	3	1	1	2	3	1	1	2	1	1	0	2010	1	#NULL!	1	2010	0	1	8	#NULL!	1	2012	23	1	1	1	23
23	0	2010	6	#NULL!	#NULL!	#NULL!	0	4	1	#NULL!	1	1	1	0	2010	1	#NULL!	1	2010	0	1	8	#NULL!	1	2011	23	1	0	0	88
24	1		40	#NULL!	0	0	0	4	1	1	1	1	1	0		1	#NULL!	0		0	0	#NULL!	#NULL!	0		4	0	0	1	4
25	0	2009	2	2	0	0	0	4	1	1	2	1	1	1	2009	0	1.2	1	2010	1	1	8	#NULL!	0	2013	43	0	0	1	43
26	0	2010	12	1	0	0	1	1	1	0	1	1	1	1	2010	0	#NULL!	1	2010	0	1	8	#NULL!	0	2017	77	0	0	0	81
27	0	2010	24	#NULL!	0	0	1	1	1	0	2	1	1	0	2010	1	#NULL!	1	2010	0	1	4	#NULL!	1	2014	47	1	0	1	47
28	0	2010	34	1	0	0	1	1	0	0	1	1	1	0	2010	1	#NULL!	1	2010	0	1	10	#NULL!	0	2010	5	0	0	1	5
29	1	2010	24	2	0	0	0	4	1	1	1	1	1	1	2010	0	4	1	2010	0	1	1	#NULL!	0	2013	36	0	0	0	84
30	0	2010	22	1	0	0	0	4	1	0	1	1	1	0	2010	1	#NULL!	1	2010	0	1	1	#NULL!	0	2015	64	0	0	0	82
31	1	2009	32	2	0	0	0	4	1	1	1	1	1	0	2009	1	#NULL!	1	2010	0	1	1	#NULL!	1	2017	89	1	0	0	91
32	0	2010	37	2	0	0	1	1	1	1	1	1	1	1	2009	0	3	1	2010	0	1	3	#NULL!	1	2013	40	1	0	1	37
33	0		10	2	0	0	0	4	1	1	4	1	1	1		0	2	1		0	0	#NULL!	#NULL!	0		6	0	0	0	92
34	0	2010	6	#NULL!	0	0	2	3	0	0	0	1	1	0	2010	1	#NULL!	1	2010	0	1	4	#NULL!	1	2011	11	0	1	1	10
35	0	2010	13	#NULL!	0	0	1	1	#NULL!	#NULL!	1	1	0	1	2010	1	#NULL!	1	2011	0	1	8	#NULL!	0	2016	70	0	0	0	79
36	0	2010	23	5	0	0	1	1	1	1	2	1	1	1	2010	1	#NULL!	1	2010	0	1	4	#NULL!	1	2016	71	1	0	0	82
37	0		7	1	0	0	2	3	1	1	1	0	0	0		1	#NULL!	1		0	0	#NULL!	#NULL!	0		5	0	0	1	4
38	0	2010	50	1	0	0	0	4	1	0	1	0	0	1	2009	0	2.2	1	2010	0	1	4	#NULL!	0	2010	11	0	0	1	9
39	0	2010	10	#NULL!	#NULL!	#NULL!	0	4	#NULL!	#NULL!	1	0	0	0	2010	1	#NULL!	1	2010	0	1	8	#NULL!	1	2015	62	1	0	1	60
40	1	2009	7	#NULL!	0	0	0	4	1	#NULL!	1	0	0	0	2009	1	#NULL!	1	2010	0	1	8	#NULL!	0	2017	87	0	0	0	89
41	1	2011	16	1	0	0	0	4	1	0	2	0	0	1	2011	0	2	1	2011	0	1	9	#NULL!	1	2014	195	1	0	0	69
42	0		2	3	0	0	0	4	1	0	#NULL!	1	1	1		#NULL!	#NULL!	0		0	0	#NULL!	#NULL!	#NULL!		#NULL!	0	0	1	14
43	1	2011	2	#NULL!	#NULL!	#NULL!	0	4	#NULL!	#NULL!	#NULL!	#NULL!	#NULL!	#NULL!	2011	#NULL!	#NULL!	0		0	1	25	#NULL!	0	2011	9	0	0	1	9
44	1	2011	44	#NULL!	0	0	1	1	1	0	2	1	1	0	2011	1	#NULL!	1	2011	0	1	1	#NULL!	0	2012	11	0	0	1	10
45	1	2011	2	3	0	0	1	1	1	1	1	1	1	0	2011	1	#NULL!	1	2013	0	1	8	#NULL!	1	2013	25	0	1	1	25
46	1	2011	20	1	0	0	0	4	1	0	1	1	1	0	2011	1	#NULL!	1	2011	0	1	4	#NULL!	1	2012	6	0	1	1	6
47	1	2011	9	2	0	0	0	4	0	0	2	1	1	0	2011	1	#NULL!	1	2011	0	1	8	#NULL!	0	2017	65	0	0	0	69
48	0		34	2	0	0	0	4	1	1	1	1	1	0		1	#NULL!	0		0	0	#NULL!	#NULL!	0		1	0	0	1	1
49	0	2011	12	2	1	1	0	4	1	0	2	1	1	1	2011	0	7	1	2011	0	1	4	#NULL!	1	2015	44	1	0	1	42
50	1		12	2	0	0	0	4	1	1	4	1	1	1		0	#NULL!	0		0	0	#NULL!	#NULL!	0		8	0	0	1	8
51	0	2011	39	1	0	0	0	4	1	0	1	1	1	0	2009	1	#NULL!	1	2009	0	1	1	#NULL!	1	2016	81	0	1	0	72
52	0	2012	1	#NULL!	#NULL!	#NULL!	2	3	#NULL!	#NULL!	1	1	1	1	2012	1	#NULL!	0		0	1	4	#NULL!	1	2013	5	0	0	1	4
53	1		10	1	0	0	0	4	1	0	1	0	0	1		0	2.2	1		0	0	#NULL!	#NULL!	0		5	0	0	0	61
54	0	2012	17	2	0	0	1	1	1	1	2	1	1	0	2012	1	#NULL!	1	2012	0	1	25	#NULL!	1	2016	47	1	0	0	61
55	1	2012	17	2	0	0	0	4	0	0	1	0	0	0	2012	1	#NULL!	1	2012	1	1	15	#NULL!	0	2013	19	0	0	0	61
56	1	2012	20	#NULL!	4	1	1	1	1	0	2	1	1	1	2012	0	4.4	1	2011	0	1	1	#NULL!	0	2013	21	0	0	1	21
57	1	2011	24	3	0	0	1	1	1	1	1	1	1	0	2011	1	#NULL!	1	2012	0	1	1	#NULL!	0	2017	63	0	0	0	65
58	0	2012	24	3	0	0	0	4	1	1	1	1	1	1	2012	0	3.6	1	2012	0	1	1	#NULL!	0	2016	55	0	0	0	61
59	1	2012	17	3	0	0	1	1	1	0	1	1	1	1	2012	1	#NULL!	1	2012	0	1	4	#NULL!	0	2017	58	0	0	0	60
60	1	2012	51	2	0	0	0	4	1	0	2	1	1	0	2012	1	#NULL!	1	2012	0	1	25	#NULL!	1	2013	8	1	0	0	58
61	1		16	#NULL!	0	0	2	3	1	#NULL!	3	0	0	#NULL!		#NULL!	#NULL!	0		0	0	#NULL!	#NULL!	0		2	0	0	1	1
62	0		5	2	0	0	2	3	1	0	1	1	1	1		0	4.3	1		0	0	#NULL!	#NULL!	0		4	0	0	0	66
63	0	2012	16	#NULL!	0	0	1	1	1	0	1	0	0	1	2012	0	3.8	1	2012	0	1	1	#NULL!	0	2016	59	0	0	0	65
64	0	2012	11	#NULL!	0	0	0	4	1	0	1	1	1	0	2012	1	#NULL!	1	2012	0	1	8	#NULL!	0	2016	57	0	0	0	62
65	0		10	2	0	0	0	4	1	1	1	1	1	1		0	2.8	1		0	0	#NULL!	#NULL!	0		4	0	0	1	3
66	0	2012	9	#NULL!	0	0	0	4	1	0	3	1	1	0	2012	1	#NULL!	1	2011	0	1	8	#NULL!	1	2016	54	1	0	1	53
67	0	2012	30	#NULL!	0	0	0	4	1	0	1	0	0	1	2012	0	3.3	1	2012	0	1	1	#NULL!	0	2016	57	0	0	0	62
68	0	2012	3	2	0	0	0	4	1	1	1	1	1	1	2011	0	6.1	1	2012	0	1	8	#NULL!	0	2017	64	0	0	0	63
69	1		36	2	0	0	1	1	1	0	1	1	1	0		1	#NULL!	1		0	0	#NULL!	#NULL!	0		2	0	0	0	46
70	1	2013	21	2	0	0	0	4	1	0	1	1	1	0	2013	1	#NULL!	1	2013	1	1	28	#NULL!	0	2016	40	0	0	0	45
71	0	2013	10	3	0	0	2	3	1	1	1	1	0	0	2013	1	#NULL!	1	2013	1	1	29	#NULL!	1	2017	40	0	1	1	39
72	0		57	#NULL!	#NULL!	#NULL!	0	4	1	#NULL!	#NULL!	1	1	#NULL!		#NULL!	#NULL!	0		0	0	#NULL!	#NULL!	1		17	1	0	1	17
73	0		6	#NULL!	#NULL!	#NULL!	1	1	1	#NULL!	1	1	1	#NULL!		#NULL!	#NULL!	1		0	0	#NULL!	#NULL!	0		4	0	0	0	51
74	1	2013	22	2	0	0	1	1	1	0	1	0	0	1	2013	0	4.3	1	2013	1	1	7	#NULL!	0	2013	5	0	0	0	47
75	0	2013	3	3	3	1	0	4	1	1	3	1	1	1	2013	0	#NULL!	1	2013	0	1	8	#NULL!	0	2014	23	0	0	1	20
76	0	2013	31	#NULL!	0	0	0	4	1	1	1	1	1	0	2016	1	#NULL!	1	2016	1	1	7	#NULL!	1	2016	4	1	0	1	38
77	0		4	#NULL!	0	0	1	1	1	0	1	0	0	0		1	#NULL!	1		0	0	#NULL!	#NULL!	1		299	1	0	1	23
78	0	2013	8	#NULL!	0	0	1	1	1	0	1	0	0	1	2013	0	2	1	2013	0	1	8	#NULL!	0	2017	43	0	0	0	41
79	0	2013	37	#NULL!	0	0	2	3	1	#NULL!	1	1	1	1	2013	0	2.5	1	2014	0	1	8	#NULL!	1	2014	8	0	1	1	18
80	0	2012	4	2	0	0	0	4	0	0	2	0	0	0	2013	1	#NULL!	1	2013	0	1	4	#NULL!	0	2013	6	0	0	1	12
81	0	2014	9	2	0	0	0	4	1	1	1	1	1	0	2014	1	#NULL!	1	2014	1	1	4	#NULL!	0	2017	31	0	0	0	36
82	0	2014	11	2	0	0	1	1	1	0	1	0	0	0	2014	1	#NULL!	1	2014	1	1	29	#NULL!	0	2016	32	0	0	0	37
83	1	2014	7	3	0	0	1	1	1	0	2	1	1	1	2014	0	1.4	1	2014	1	1	29	#NULL!	1	2015	13	0	1	1	5
84	0	2014	26	1	0	0	0	4	1	1	3	1	1	1	2014	0	#NULL!	1	2015	0	1	8	#NULL!	1	2015	6	1	0	1	14
85	0		3	#NULL!	0	0	1	1	1	0	1	0	0	1		0	1.7	1		0	0	#NULL!	#NULL!	0		4	0	0	0	35
86	0	2014	40	#NULL!	#NULL!	#NULL!	1	1	1	#NULL!	1	1	1	0	2014	1	#NULL!	1	2014	1	1	29	#NULL!	1	2017	33	1	0	0	32
87	0	2014	23	#NULL!	#NULL!	#NULL!	1	1	#NULL!	#NULL!	1	1	1	1	2014	0	5	1	2014	0	1	1	#NULL!	0	2017	31	0	0	0	38
88	1	2014	15	2	0	0	1	1	1	#NULL!	1	0	0	1	2013	0	2.3	1	2014	0	1	1	#NULL!	1	2017	39	0	1	0	33
89	1	2014	22	2	0	0	1	1	1	0	1	0	0	0	2014	1	#NULL!	1	2014	0	1	1	#NULL!	0	2016	27	0	0	0	38
90	0	2015	7	2	0	0	0	0	1	0	1	1	1	0	2014	1	#NULL!	1	2014	0	1	1	#NULL!	0	2015	18	0	0	1	7
91	0	2015	13	2	0	0	0	4	1	1	1	1	1	0	2015	1	#NULL!	1	2015	1	1	29	#NULL!	0	2015	8	0	0	0	20
92	0		33	2	0	0	1	1	1	0	1	1	1	0		1	#NULL!	1		0	0	#NULL!	#NULL!	0		3	0	0	0	18
93	0	2015	32	3	0	0	0	0	1	1	1	0	0	1	2015	0	4.2	1	2016	0	1	1	#NULL!	0	2017	15	0	0	0	23
94	0		22	1	0	0	1	1	1	1	1	1	1	1		0	3	1		0	0	#NULL!	#NULL!	0		18	0	0	0	29
95	0	2015	40	2	0	0	0	4	0	0	1	1	1	0	2014	1	#NULL!	1	2015	0	1	1	#NULL!	0	2017	27	0	0	0	17
96	1	2015	26	2	2	1	0	0	1	0	2	1	1	0	2015	1	#NULL!	1	2016	0	1	1	#NULL!	0	2017	13	0	0	0	18
97	1		28	2	0	0	0	4	1	1	3	1	1	1		0	3.5	1		0	0	#NULL!	#NULL!	0		9	0	0	1	10
98	1		20	2	0	0	0	4	1	1	1	1	1	0		1	#NULL!	1		0	0	#NULL!	#NULL!	0		8	0	0	0	18
99	0	2015	16	2	0	0	2	3	1	1	1	0	0	1	2015	0	3.9	1	2015	1	1	7	#NULL!	1	2017	18	0	0	0	28
100	1		25	2	0	0	1	1	1	1	3	1	1	1		#NULL!	#NULL!	0		0	0	#NULL!	#NULL!	0		0	0	0	0	8
101	0		6	2	2	1	0	4	1	0	1	1	0	0		1	#NULL!	1		0	0	#NULL!	#NULL!	0		5	0	0	0	7
102	1		7	5	3	1	1	1	1	0	4	1	1	1		0	5.3	0		0	0	#NULL!	#NULL!	1		6	1	1	1	4
103	0		1	3	0	0	0	0	1	1	1	1	1	0		1	#NULL!	0		0	0	#NULL!	#NULL!	1		6	1	0	1	1
104	1	2016	20	1	0	0	1	1	1	1	2	1	1	1	2016	0	1	0		0	1	15	#NULL!	0	2017	8	0	0	0	12
105	0	2016	7	2	0	0	0	0	#NULL!	#NULL!	2	0	0	0	2016	1	#NULL!	1	2017	1	1	7	#NULL!	0	2017	12	0	0	0	11
106	1	2016	23	#NULL!	#NULL!	#NULL!	0	4	1	0	1	0	0	0	2016	1	#NULL!	1	2016	1	1	28	#NULL!	0	2017	6	0	0	0	5
107	1	2006	1	#NULL!	0	0	1	1	1	0	1	1	1	1	2006	0	6	0		0	1	16	#NULL!	0	2007	10	0	0	0	136
108	0		18	2	0	0	2	3	1	0	1	1	1	0		1	#NULL!	0		0	0	#NULL!	#NULL!	0		0	0	0	0	142
109	0	2005	4	1	0	0	0	4	1	0	1	1	1	0	2005	1	#NULL!	1	2005	0	1	16	#NULL!	0	2007	25	0	0	0	149
110	0		10	#NULL!	#NULL!	#NULL!	0	4	#NULL!	#NULL!	1	1	1	#NULL!		#NULL!	#NULL!	1		0	0	#NULL!	#NULL!	0		3	0	0	0	156
111	0	2005	6	2	0	0	0	4	1	1	1	1	1	0	2005	1	#NULL!	1	2005	0	1	17	#NULL!	0	2007	23	0	0	0	141
112	0		9	#NULL!	0	0	2	3	1	0	2	1	1	0		1	#NULL!	1		0	0	#NULL!	#NULL!	1		13	1	0	1	13
113	1		1	5	0	0	0	4	1	1	#NULL!	1	1	1		1	#NULL!	0		0	0	#NULL!	#NULL!	0		0	0	0	1	1
114	1		29	2	0	0	1	1	1	0	3	1	1	1		0	4.5	0		0	0	#NULL!	#NULL!	0		2	0	0	1	1
115	1	2003	17	2	0	0	0	4	1	1	1	1	1	0	2003	1	#NULL!	1	2003	0	1	18	#NULL!	1	2004	14	0	1	0	165
116	1		5	#NULL!	#NULL!	#NULL!	1	1	#NULL!	#NULL!	2	1	1	0		1	#NULL!	1		0	0	#NULL!	#NULL!	0		2	0	0	0	162
117	0	2004	2	#NULL!	0	0	0	4	1	0	#NULL!	1	0	0	2004	1	#NULL!	0		0	1	16	#NULL!	1	2004	5	1	0	0	161
118	1		31	2	0	0	0	0	1	0	1	1	0	0		1	#NULL!	1		0	0	#NULL!	#NULL!	0		156	0	0	1	156
119	1	2003	10	2	0	0	0	4	1	0	0	1	1	0	2003	1	#NULL!	1	2003	0	1	16	#NULL!	1	2006	36	1	0	0	173
120	0		22	#NULL!	0	0	0	4	1	0	1	1	1	1		0	#NULL!	1		0	0	#NULL!	#NULL!	1		143	1	0	0	167
121	0	2003	1	#NULL!	0	0	1	1	1	0	#NULL!	1	1	1	2003	0	#NULL!	0		0	1	16	#NULL!	1	2003	11	1	0	0	174
122	1	2005	1	#NULL!	0	0	1	1	#NULL!	#NULL!	#NULL!	1	1	1	2005	0	1.5	0		0	1	16	#NULL!	1	2007	25	1	0	0	144
123	0		16	2	0	0	0	4	1	1	1	1	1	1		0	4.2	1		0	0	#NULL!	#NULL!	0		6	0	0	0	144
124	1	2006	24	2	0	0	0	4	1	0	1	1	1	0	2006	1	#NULL!	1	2006	0	1	19	#NULL!	1	2009	36	0	1	1	37
125	0	2005	21	2	0	0	0	0	1	0	1	1	1	0	2005	1	#NULL!	1	2005	0	1	18	#NULL!	0	2013	101	0	0	1	102
126	0	2005	11	#NULL!	0	0	0	4	#NULL!	#NULL!	1	0	0	0	2005	1	#NULL!	1	2005	0	1	16	#NULL!	0	2012	85	0	0	0	145
127	1	2004	14	2	0	0	0	0	1	0	1	1	1	0	2004	1	#NULL!	1	2004	0	1	18	#NULL!	1	2005	8	1	0	0	161
128	0		58	2	0	0	2	3	1	1	1	1	0	1		0	#NULL!	1		0	0	#NULL!	#NULL!	0		4	0	0	1	4
129	1		21	#NULL!	0	0	0	4	1	0	1	1	1	0		1	#NULL!	1		0	0	#NULL!	#NULL!	0		6	0	0	1	6
130	0	2001	22	2	0	0	0	4	1	0	1	1	1	0	2001	1	#NULL!	1	2001	0	1	18	#NULL!	0	2003	19	0	0	1	20
131	1	2005	42	#NULL!	0	0	0	4	1	0	0	0	0	1	2005	0	3.5	1	2005	0	1	30	#NULL!	0	2016	139	0	0	0	143
132	1	2002	18	1	0	0	0	0	1	0	0	1	1	0	2003	1	#NULL!	1	2003	0	1	31	#NULL!	1	2007	57	1	0	1	57
133	0		26	2	0	0	0	4	1	0	0	1	0	1		1	#NULL!	1		0	0	#NULL!	#NULL!	0		86	0	0	1	85
134	0		23	#NULL!	0	0	0	4	1	0	1	1	1	0		1	#NULL!	0		0	0	#NULL!	#NULL!	0		0	0	0	1	1
135	1	2002	31	2	0	0	0	4	0	0	1	1	1	1	2001	0	#NULL!	1	2002	0	1	20	#NULL!	0	2003	3	0	0	0	177
136	1	2001	51	2	0	0	1	1	1	0	1	1	0	0	2001	1	#NULL!	1		0	1	31	#NULL!	0	2005	193	0	0	1	48
137	1	2007	23	3	0	0	0	0	1	1	1	1	1	0	2007	1	#NULL!	1	2007	0	1	4	#NULL!	0	2016	105	0	0	0	117
138	1	2007	13	4	0	0	0	0	1	1	1	1	1	1	2007	1	#NULL!	1	2007	0	1	19	#NULL!	1	2010	40	0	1	0	120
139	1	2009	20	#NULL!	0	0	0	4	1	#NULL!	1	0	0	0	2009	1	#NULL!	1	2009	0	1	4	#NULL!	0	2010	20	0	0	0	98
140	0	2008	9	#NULL!	0	0	0	4	1	0	1	1	1	0	2008	1	#NULL!	1	2008	0	1	21	#NULL!	1	2010	24	0	1	1	24
141	0	2009	23	3	0	0	0	0	1	1	1	1	1	0	2009	1	#NULL!	1	2009	0	1	4	#NULL!	0	2015	78	0	0	0	101
142	0	2008	2	3	0	0	0	4	1	1	1	1	1	1	2007	0	#NULL!	1	2008	0	1	2	#NULL!	0	2010	30	0	0	1	18
143	0	2006	6	4	0	0	0	4	1	1	1	0	0	1	2006	0	#NULL!	1	2006	0	1	19	#NULL!	1	2008	25	1	0	1	24
144	1		29	2	0	0	0	0	1	1	1	1	1	0		1	#NULL!	1		0	0	#NULL!	#NULL!	0		13	0	0	1	13
145	1		12	4	0	0	0	4	1	1	1	1	1	1		0	3	1		0	0	#NULL!	#NULL!	0		4	0	0	0	131
146	0	2006	20	#NULL!	0	0	1	1	1	1	1	1	1	0	2006	0	#NULL!	1	2006	0	1	4	#NULL!	0	2011	57	0	0	0	127
147	0		35	3	0	0	0	4	1	1	1	1	1	0		1	#NULL!	0		0	0	#NULL!	#NULL!	0		2	0	0	1	3
148	0	2006	25	2	0	0	0	4	1	1	1	1	1	0	2006	1	#NULL!	1	2006	0	1	20	#NULL!	0	2014	93	0	0	0	133
149	0	2006	42	3	0	0	0	4	1	1	1	1	0	1	2006	0	#NULL!	1	2006	0	1	22	#NULL!	0	2008	22	0	0	0	133
150	1		3	#NULL!	0	0	0	0	1	1	1	1	1	0		1	#NULL!	1		0	0	#NULL!	#NULL!	0		25	0	0	1	24
151	0		33	5	0	0	0	4	1	1	1	1	1	1		1	#NULL!	1		0	0	#NULL!	#NULL!	0		2	0	0	1	4
152	1	2007	1	5	0	0	0	4	1	1	1	1	1	0	2007	1	#NULL!	0		0	1	19	#NULL!	0	2016	116	0	0	0	124
153	0	2006	9	2	0	0	0	4	1	1	1	1	1	0	2006	1	#NULL!	1	2006	0	1	17	#NULL!	0	2015	105	0	0	0	129
154	0	2008	36	3	0	0	2	3	0	1	1	1	1	0	2008	1	#NULL!	1	2008	0	1	23	#NULL!	0	2010	28	0	0	0	105
155	1	2008	32	2	0	0	0	0	1	1	1	1	0	1	2008	0	3	1	2008	0	1	24	#NULL!	0	2016	106	0	0	0	110
156	0	2007	20	1	0	0	0	0	1	1	1	1	1	0	2007	1	#NULL!	1	2007	0	1	10	#NULL!	1	2013	71	0	1	1	77
157	1	2007	18	2	0	0	0	0	1	1	1	0	0	0	2007	1	#NULL!	1	2007	0	1	10	#NULL!	0	2011	48	0	0	0	122
158	1	2006	13	1	0	0	0	4	1	1	1	1	0	#NULL!	2006	0	#NULL!	1	2006	0	1	17	#NULL!	0	2012	71	0	0	1	72
159	1		2	#NULL!	2	1	0	4	1	0	1	1	1	1		0	4	0		0	0	#NULL!	#NULL!	1		27	0	1	1	27
160	1	2006	8	2	0	0	2	3	1	1	1	1	1	1	2006	0	5.5	1	2006	0	1	19	#NULL!	1	2013	77	0	1	0	127
161	0	2009	18	3	0	0	0	0	1	1	2	1	1	1	2009	0	3	1	2009	0	1	10	#NULL!	1	2014	70	1	0	1	70
162	0		25	2	0	0	1	1	1	1	0	1	1	1		0	#NULL!	1		0	0	#NULL!	#NULL!	1		72	1	0	0	76
163	0	2009	32	2	0	0	0	4	1	1	0	1	1	1	2009	0	#NULL!	1	2009	0	1	10	#NULL!	1	2010	20	1	1	1	17
164	0	2012	26	1	0	0	0	4	1	0	1	1	0	0	2012	1	#NULL!	1	2012	0	1	1	#NULL!	0	2012	12	0	0	0	63
165	0		20	2	0	0	1	1	1	1	1	1	1	0		1	#NULL!	0		0	0	#NULL!	#NULL!	0		1	0	0	0	1
166	1		39	2	0	0	0	4	1	1	0	0	0	0		1	#NULL!	1		0	0	#NULL!	#NULL!	0		4	0	0	0	4
167	0	2011	8	3	0	0	0	4	1	1	1	1	1	1	2011	0	#NULL!	1	2011	0	1	8	#NULL!	1	2012	18	1	0	0	18
168	0		2	#NULL!	0	0	0	0	1	#NULL!	2	1	1	#NULL!		#NULL!	#NULL!	0		0	0	#NULL!	#NULL!	0		2	0	0	0	1
169	0	2010	21	2	0	0	0	0	1	1	1	1	1	0	2011	1	#NULL!	1	2011	0	1	1	#NULL!	0	2013	26	0	0	0	78
170	1		25	#NULL!	0	0	1	1	#NULL!	#NULL!	1	1	1	0		1	#NULL!	0		0	0	#NULL!	#NULL!	0		3	0	0	0	1
171	1	2009	2	#NULL!	0	0	0	4	#NULL!	#NULL!	2	1	1	0	2009	1	#NULL!	0		0	1	8	#NULL!	0	2010	15	0	0	0	15
172	1	2009	4	#NULL!	0	0	0	4	1	#NULL!	1	1	1	1	2009	0	1.5	1	2009	0	1	8	#NULL!	1	2011	20	1	1	0	20
173	0		1	3	0	0	0	4	1	1	2	1	1	#NULL!		#NULL!	#NULL!	0		0	0	#NULL!	#NULL!	1		2	1	0	0	1
